# Supplementary material for: Metabolomics and Multi-Omics Determination of Potential Plasma Biomarkers in PRV-1-Infected Atlantic Salmon
Source: Metabolites. 2024 Jul 2;14(7):375. doi: 10.3390/metabo14070375 (PMC11279234; doi:10.3390/metabo14070375)
Supplement: Supplementary file 1 [file metabolites-14-00375-s001.zip]

Archive with 2 entries (2 files):
- PRV-1 metabolomics 2024 Supplementary Figures.pdf
- PRV-1 metabolomics 2024 Supplementary Tables.pdf
